# Supplementary material for: Genome Structures and Evolution Analysis of Hsp90 Gene Family in Brassica napus Reveal the Possible Roles of Members in Response to Salt Stress and the Infection of Sclerotinia sclerotiorum
Source: Front Plant Sci. 2022 Apr 7;13:854034. doi: 10.3389/fpls.2022.854034 (PMC9022010; doi:10.3389/fpls.2022.854034)
Supplement: Supplementary file 1 [file Data_Sheet_1.ZIP]

Archive with 6 entries (6 files):
- Figure S2.tif
- Table S1.xlsx
- Table S2.xlsx
- Table S3.xlsx
- Table S4.xlsx
- Figure S1.tif
