# Supplementary material for: Genome Structures and Evolution Analysis of Hsp90 Gene Family in Brassica napus Reveal the Possible Roles of Members in Response to Salt Stress and the Infection of Sclerotinia sclerotiorum
Source: Front Plant Sci. 2022 Apr 7;13:854034. doi: 10.3389/fpls.2022.854034 (PMC9022010; doi:10.3389/fpls.2022.854034)
Supplement: Supplementary file 1 [file Data_Sheet_1.ZIP › Table S1.xlsx]

## Sheet: Sheet1
Primers for qPCR
Gene ID	left primer	right primer
BnaA02g08820D	GGTGGAGGAAGTAGATGAGGAG	GAAGTGCTTGACAGCCAAATGC
BnaA02g35440D	TGGAGGAGGTAGATGAGGAGAA	GAAGTGCTTGACAGCCAAATGC
BnaA03g10790D	TCCAGACAAGGCTAACAACACC	CCAACACCAAACTGCCCAATCA
BnaA03g11100D	AAGGTTATCGTCACCACCAAGC	TTGCCTTCCTCGTCCTTCTTCT
BnaA03g11140D	TCCAGACAAGGCTAACAACACC	AACCAACACCAAACTGCCCAAT
BnaA03g11150D	TGTTGTGGACTCGCCGTGCTGT	TCATCCTCAAGCGGTGGCATCT
BnaA03g46510D	TTTGCAGGGCGTATTTACAACT	GCTTCAATGTTTAGACCACCAG
BnaC02g12680D	GCGTTGGACAAGATTAGGTTCG	AGAGTGGAGTGGTAACGGAGTAG
BnaC02g12700D	TCAAGGATCTTCTTGGACTGAG	ATCAACTTCTTCCATCTTGCTG
BnaC02g12750D	GAGGACATCATTCCCGAGTGGC	TTGGTGGAGTGGTAACGGAGCA
BnaC02g35320D	CTTCCAAATTCTTGAAGGCTCT	CTACCGATTCCCAAACATACTG
BnaC03g13870D	CATCCCTGACAAGACTAACAACA	AGCGACCAAGTAAGCAGAGTAG
BnaC08g11400D	CAGAAGATAGTTCCGACGAGGTT	ATGTCCATAAGCCGAGAAACCT
BnaC09g28660D	CGTTGATTCTCCGTGCTGTCTT	GACTTGTCGTTCTTGTCCACCT
BnaC09g22180D	ATGAAGTGAAGGAAAGGGAAGC	CATATTAGCCGACCAACCAAAC
BnaC01g16050D	CGATTGGCTGACACTCCCTGTG	AAGGACTCGCTTTCCTCGCATG
BnaA01g13670D	TTACTGGAAGCAGCAAGGAGCA	TCACTTTCGAGTCTTTCCCAAC
BnaA06g33590D	TGAAGACACTGGCAACCACAAG	CTGTCGGTGGCAAGGTAGTAGA
BnaA09g19450D	TGGGTTCTACTCTGCCTTCTTA	AGTTCTCAGGGTCTGTTTCTTC
BnaA03g10790D	TCCAGACAAGGCTAACAACACC	CCAACACCAAACTGCCCAATCA
BnaC03g13470D	CGGTGAATACGGCTGGACTGCG	TGGATTCTGCTCCCGAAAGTGT
BnaA10g22340D	GCTGACCGTATGAGCAAAGA	CACGAACCAGAAGGCAGAAA
primers for constructing plasmids
plasmids	left primer	right primer
pGBKT7-BnA03.Hsp90.2	GCATATGGCCATGGAGGCCGAGATGGCAGACGCCGAGACTTTC	AGTTATGCGGCCGCTGCAGGTTAGTCGACCTCCTCCATCTTG
pEarleyGate103-BnA03.Hsp90.2	GGGGACAAGTTTGTACAAAAAAGCAGGCTTAATGGCAGACGCCGAGACTTTC	GGGGACCACTTTGTACAAGAAAGCTGGGTTGTCGACCTCCTCCATCTTG
