# Supplementary material for: Genome Structures and Evolution Analysis of Hsp90 Gene Family in Brassica napus Reveal the Possible Roles of Members in Response to Salt Stress and the Infection of Sclerotinia sclerotiorum
Source: Front Plant Sci. 2022 Apr 7;13:854034. doi: 10.3389/fpls.2022.854034 (PMC9022010; doi:10.3389/fpls.2022.854034)
Supplement: Supplementary file 1 [file Data_Sheet_1.ZIP › Table S2.xlsx]

## Sheet: Sheet1
Gene name	Gene_ID	chr	start	end	Exon.num	Duplication type	Group	length	MV(Da)	pI	subcellular location
BnA01.Hsp90	BnaA01g13670D	chrA01	6963947	6969030	15	WGD/segmental	III	823	94136	4.67	mitochondrial
BnA02.Hsp90.1	BnaA02g08820D	chrA02	4403343	4406007	8	WGD/segmental	IV	552	62598.5	4.59	mitochondrial
BnA02.Hsp90.2	BnaA02g35440D	chrA02_random	261019	263489	8	WGD/segmental	IV	550	62356.2	4.54	mitochondrial
BnA03.Hsp90.1	BnaA03g10790D	chrA03	4853535	4856178	7	WGD/segmental	IV	576	65317.5	4.57	other
BnA03.Hsp90.2	BnaA03g11100D	chrA03	4991009	4992647	7	WGD/segmental	IV	364	41433.7	4.66	nuclear
BnA03.Hsp90.3	BnaA03g11110D	chrA03	4992784	4993411	3	WGD/segmental	V	148	16367.4	4.25	cytoplasmic
BnA03.Hsp90.4	BnaA03g11140D	chrA03	5008379	5010047	7	proximal	IV	364	41433.7	4.66	nuclear
BnA03.Hsp90.5	BnaA03g11150D	chrA03	5010184	5011176	3	proximal	V	148	16381.5	4.26	cytoplasmic
BnA03.Hsp90.6	BnaA03g46510D	chrA03	23880652	23884164	12	WGD/segmental	III	872	100513	4.88	mitochondrial
BnA05.Hsp90	BnaA05g29880D	chrA05	20772346	20776945	20	WGD/segmental	II	804	91308.1	5.29	mitochondrial
BnA06.Hsp90	BnaA06g33590D	chrA06	22300884	22304908	18	WGD/segmental	I	788	89461	4.71	mitochondrial
BnA08.Hsp90	BnaA08g14800D	chrA08	12406285	12409981	15	WGD/segmental	III	820	93847.1	4.85	mitochondrial
BnA09.Hsp90	BnaA09g19450D	chrA09	12481938	12486017	19	WGD/segmental	I	765	87020.4	4.8	mitochondrial
BnA10.Hsp90.1	BnaA10g28400D	chrA10_random	689681	690070	2	WGD/segmental	IV	63	7016.9	3.99	cytoplasmic
BnA10.Hsp90.2	BnaA10g28410D	chrA10_random	690150	692256	4	dispersed	III	637	73499	9.2	mitochondrial
BnAnn.Hsp90.1	BnaAnng22000D	chrAnn_random	24521690	24526111	16	dispersed	I	439	50550.9	5.26	mitochondrial
BnAnn.Hsp90.2	BnaAnng22010D	chrAnn_random	24526174	24527245	6	dispersed	I	224	24921.7	4.14	cytoplasmic
BnC01.Hsp90.1	BnaC01g16050D	chrC01	11075357	11079427	15	WGD/segmental	III	823	94191	4.69	mitochondrial
BnC01.Hsp90.2	BnaC01g39690D	chrC01	38266766	38271650	20	WGD/segmental	II	805	91072.6	5.13	mitochondrial
BnC02.Hsp90.1	BnaC02g12680D	chrC02	8096163	8096706	2	WGD/segmental	IV	116	13266.8	5.99	cytoplasmic
BnC02.Hsp90.2	BnaC02g12700D	chrC02	8097085	8097685	2	proximal	IV	75	8162.9	3.84	cytoplasmic
BnC02.Hsp90.3	BnaC02g12750D	chrC02	8115973	8118277	7	proximal	IV	574	65129.2	4.56	mitochondrial
BnC02.Hsp90.4	BnaC02g13140D	chrC02	8419491	8425313	5	dispersed	II	252	27358.9	5.88	mitochondrial
BnC02.Hsp90.5	BnaC02g35320D	chrC02	38070291	38074958	19	WGD/segmental	I	689	78389	5.46	mitochondrial
BnC03.Hsp90.1	BnaC03g13470D	chrC03	6514613	6517136	9	WGD/segmental	IV	538	60989.7	4.51	other
BnC03.Hsp90.2	BnaC03g13870D	chrC03	6682708	6684343	7	WGD/segmental	V	365	42277	4.92	nuclear
BnC03.Hsp90.3	BnaC03g13880D	chrC03	6684480	6685426	3	WGD/segmental	V	146	16039	4.16	cytoplasmic
BnC03.Hsp90.4	BnaC03g13930D	chrC03	6702878	6705699	7	proximal	V	577	66226.9	4.68	other
BnC05.Hsp90.1	BnaC05g24360D	chrC05	18734279	18735816	4	dispersed	V	476	55275	5.58	mitochondrial
BnC05.Hsp90.2	BnaC05g44190D	chrC05	40666659	40671817	21	WGD/segmental	II	788	89241.8	5.29	mitochondrial
BnC07.Hsp90.1	BnaC07g22680D	chrC07	29086641	29090641	18	WGD/segmental	I	784	89101.7	4.69	mitochondrial
BnC07.Hsp90.2	BnaC07g38780D	chrC07	40003026	40006762	13	WGD/segmental	III	793	90594	4.61	mitochondrial
BnC08.Hsp90	BnaC08g11400D	chrC08	16828497	16832128	15	WGD/segmental	III	784	89988.8	5.04	mitochondrial
BnC09.Hsp90.1	BnaC09g22180D	chrC09	19464395	19468531	19	WGD/segmental	I	784	88894.6	4.79	mitochondrial
BnC09.Hsp90.2	BnaC09g28660D	chrC09	31275750	31278342	4	WGD/segmental	III	706	81047.3	4.68	other
