# Supplementary material for: Genome Structures and Evolution Analysis of Hsp90 Gene Family in Brassica napus Reveal the Possible Roles of Members in Response to Salt Stress and the Infection of Sclerotinia sclerotiorum
Source: Front Plant Sci. 2022 Apr 7;13:854034. doi: 10.3389/fpls.2022.854034 (PMC9022010; doi:10.3389/fpls.2022.854034)
Supplement: Supplementary file 1 [file Data_Sheet_1.ZIP › Table S3.xlsx]

## Sheet: Sheet1
Hsp90 genes in Brassica rapa					Hsp90 genes in Brassica oleracea
Gene_name	Chromosome	start	end		Gene_name	Chromosome	start	end
BraA01g014950.3C	A01	7954324	7958037		BolC01g018470.2J	C01	12818927	12822608
BraA01g041350.3C	A01	27732629	27737188		BolC01g021250.2J	C01	14947589	14948340
BraA02g013050.3C	A02	6603089	6605333		BolC01g053590.2J	C01	49625219	49629631
BraA02g013110.3C	A02	6626703	6628805		BolC02g016660.2J	C02	12270834	12271997
BraA02g017540.3C	A02	9652832	9653257		BolC02g016720.2J	C02	12290569	12292771
BraA02g036390.3C	A02	25302949	25307553		BolC02g017060.2J	C02	12628205	12629556
BraA02g036400.3C	A02	25307562	25308100		BolC02g051550.2J	C02	55497896	55505027
BraA03g012970.3C	A03	5597558	5599866		BolC02g051560.2J	C02	55505306	55506166
BraA03g013140.3C	A03	5718361	5720693		BolC03g014380.2J	C03	7577464	7579863
BraA03g013170.3C	A03	5738387	5740887		BolC03g014800.2J	C03	7822874	7825207
BraA03g050440.3C	A03	25910040	25916082		BolC03g014840.2J	C03	7853816	7856304
BraA03g051700.3C	A03	26720319	26723845		BolC05g030500.2J	C05	23825784	23827061
BraA05g037940.3C	A05	26023895	26028262		BolC05g057970.2J	C05	53520572	53524878
BraA06g038950.3C	A06	25981835	25985614		BolC07g033240.2J	C07	38025835	38029626
BraA08g020490.3C	A08	15686286	15689874		BolC07g051220.2J	C07	50551455	50554973
BraA09g024330.3C	A09	16320919	16324734		BolC08g017190.2J	C08	22582135	22585698
BraA10g010950.3C	A10	9051924	9054030		BolC09g028850.2J	C09	26148467	26152305
					BolC09g039240.2J	C09	43151453	43153979
