# Supplementary material for: Genome Structures and Evolution Analysis of Hsp90 Gene Family in Brassica napus Reveal the Possible Roles of Members in Response to Salt Stress and the Infection of Sclerotinia sclerotiorum
Source: Front Plant Sci. 2022 Apr 7;13:854034. doi: 10.3389/fpls.2022.854034 (PMC9022010; doi:10.3389/fpls.2022.854034)
Supplement: Supplementary file 1 [file Data_Sheet_1.ZIP › Table S4.xlsx]

## Sheet: Sheet1
Colinear orthologs between different species
Arabidopsis	B. napus	B. rapa	B. oleracea
AT2G04030	BnC02.Hsp90.5
	BnC07.Hsp90.1
AT3G07770	BnA05.Hsp90	BraA01g041350.3C	BolC01g053590.2J
	BnC01.Hsp90.2	BraA01g041350.3C	BolC01g053590.2J
	BnC05.Hsp90.2	BraA01g041350.3C	BolC01g053590.2J
AT4G24190	BnA01.Hsp90	BraA01g014950.3C	BolC01g018470.2J
	BnA03.Hsp90.6
	BnC01.Hsp90.1
	BnC07.Hsp90.2	BraA01g014950.3C
	BnC08.Hsp90
AT5G52640	BnC09.Hsp90.2		BolC09g039240.2J
AT5G56030	BnC02.Hsp90.3	BraA02g013050.3C	BolC02g016720.2J
	BnC03.Hsp90.4		BolC02g016720.2J
	BnA03.Hsp90.1	BraA02g013050.3C	BolC03g014380.2J
	BnC05.Hsp90.1		BolC05g030500.2J
	BnA03.Hsp90.6	BraA01g014950.3C	BolC01g018470.2J
